# Supplementary material for: Gene Expression Analysis Provides New Insights into the Mechanism of Intramuscular Fat Formation in Japanese Black Cattle
Source: Genes (Basel). 2021 Jul 21;12(8):1107. doi: 10.3390/genes12081107 (PMC8391117; doi:10.3390/genes12081107)
Supplement: Supplementary file 1 [file genes-12-01107-s001.zip]

Archive with 1 entries (1 files):
- genes-1241299-supplementary.pdf
